# Supplementary material for: High-Performance Ag-NWs Doped Graphene/ITO Hybrid Transparent Conductive Electrode
Source: Micromachines (Basel). 2025 Feb 11;16(2):204. doi: 10.3390/mi16020204 (PMC11857558; doi:10.3390/mi16020204)
Supplement: Supplementary file 1 [file micromachines-16-00204-s001.zip]

Archive with 1 entries (1 files):
- micromachines-3430685-supplementary.docx
